# Supplementary material for: Cobalt modulates methanol turnover of the alcohol dehydrogenase in Desulfofundulus kuznetsovii strain TPOSR
Source: Appl Environ Microbiol. 2025 Apr 9;91(5):e00215-25. doi: 10.1128/aem.00215-25 (PMC12093947; doi:10.1128/aem.00215-25)
Supplement: Supplement S3 — Data enzymatic assays. [file aem.00215-25-s0002.xlsx]

## Sheet: ion dependent activity
Metal		Relative activity metal			Relative activity metal
Co	Concentration (µM)	+ ADH			- ADH
	1e-05	0.954303	1.01217	1.03353	0.026706	0.065875	0.048071
	10	1.02196	1.06736	0.905341	0.08457	0.04095	0.04184
	40	0.905341	0.933828	0.893769	0.053412	0.018694	0.038279
	100	0.937389	0.830564	0.798516	0.006231	0.056083	0.094362
	200	0.89822	0.98635	0.961424	0.181602	0.114837	0.08724
	400	0.710979	0.843323	0.81543	0.005341	0.139763	0.028487
	600	0.436202	0.68457	0.709496	0.763798	0.38546	0.140653
	1000	0.159347	0.151335	0.381899	0.308902	0.218991	0.166469
	1e-05	1.12909	0.9906	0.980308	0.030794	0.059968	0.070502
	0.1	0.929498	1.02512	0.975689	0.098055		0.029984
	0.4	1.02674	1.04781	1.03242	0.046191	0.060778	0.067261
	1	1.12399	1.06078	1.12318	0.073744	0.044571	0.069692
	2	1.14749	1.20908	1.22934	0.02269	0.08752	0.001621
	4	1.08266	1.08914	1.0705	0.017018	0.029984	0.017018
	6	1.01702	1.02107	0.97893	0.003241	0.034846	0.023501
Mn	Concentration (µM)	+ ADH			- ADH
	1e-05	1.05049	0.96502	0.984493	0.259647	0.194735	0.178507
	10	1.11323	1.09809	1.05157	0.098449	0.111432	0.106022
	40	1.43887	1.38911	1.34043	0.629643	0.641543	0.601515
	100	2.7317	2.64515	2.92427	1.99711	2.00361	2.39199
	200	5.46015	4.94735	4.68554	4.93437	4.7418	4.60656
	400	8.57375	7.82618	9.02272	9.43491	8.5467	9.65453
	600	12.1039	11.6073	11.9373	15.4046	14.6917	15.8925
	1000	20.365	22.3523	25.4324	27.9423	28.9755	29.8594
Ni	Concentration (µM)	+ ADH			- ADH
	1e-05	0.990515	0.995964	1.01352	0.032694	0.065994	0.061756
	10	1.19213	1.1891	1.19516	0.055096	0.07447	0.051463
	40	1.51665	1.42523	1.39556	0.06115	0.053885	0.067205
	100	1.60868	1.64561	1.58567	0.041776	0.040565	0.039354
	200	1.76367	1.67225	1.60807	0.072654	0.05328	0.068416
	400	1.54026	1.53179	1.5439	0.044803	0.049647	0.077497
	600	1.48153	1.39253	1.39677	0.055096	0.042987	0.063572
	1000	1.2442	1.2442	1.25328	0.035721	0.04783	0.069627
Zi	Concentration (µM)	+ ADH			- ADH
	1e-05	0.967572	1.03092	1.00151	0.05279	0.06184	0.081448
	10	1.06712	1.06486	0.952489	0.073152	0.080694	0.069382
	40	0.948718	0.952489	0.956259	0.064857	0.068627	0.087481
	100	0.855204	0.843891	0.861991	0.061086	0.034691	0.043741
	200	0.959276	0.918552	0.88009	0.046757	0.07089	0.162896
	400	0.859729	0.855204	0.800905	0.047511	0.064103	0.060332
	600	0.742836	0.781297	0.782051	0.072398	0.060332	0.057315
	1000	0.659125	0.64178	0.644042	0.072398	0.074661	0.053544
Cu	Concentration (µM)	+ ADH			- ADH
	1e-05	0.981467	0.99305	1.02548	0.041699	0.058687	0.057915
	10	0.992278	0.988417	1.00154	0.04556	0.046332	0.041699
	40	0.992278	0.990734	1.01004	0.057915	0.037066	0.02471
	100	0.959846	0.989189	0.933591	0.03166	0.030888	0.005405
	200	1.11583	1.09266	1.0834	0.016988	0.040154	0.030888
	400	1.1166	1.08417	1.10579	0.097297	0.112741	0.098069
	600	1.25714	1.05019	1.0417	0.19305	0.180695	0.211583
	1000	1.08262	1.11583	1.13282	0.355985	0.35444	0.351351
Fe(II)	Concentration (µM)	+ ADH			- ADH
	1e-05	1.01566	1.02899	0.955353	0.04507	0.078079	0.055226
	10	0.940118	0.948371	0.925518	0.085061	0.060939	0.053957
	40	0.799831	0.804274	0.806179	0.013331	0.053957	0.039357
	100	0.72683	0.618282	0.686839	0.025391	0.08887	0.053322
	200	0.748413	0.756665	0.689378	0.117435	0.109183	0.158697
	400	0.696361	0.255184	0.444985	0.393567	0.577656	0.375159
	600	0.045705	0.006983	0.001904	1.36606	0.616377	1.0639
	1000	0.378967	0.46022	0.947101	2.05417	1.13309	0.211384
Fe(III)	Concentration (µM)	+ ADH			- ADH
	1e-05	0.982648	1.02828	0.989075	0.050771	0.066838	0.049486
	10	1.01478	0.923522	0.955013	0.068766	0.041131	0.008355
	40	0.895244	0.737147	0.856041	0.133676	0.104113	0.008997
	100	0.718509	0.699871	0.631105	0.08419	0.128535	0.116967
	200	0.397172	0.475578	0.617609	0.414524	0.232648	0.346401
	400	0.037918	0.087404	0.366967	0.736504	0.25964	0.600257
	600	0.895244	2.06941	0.790488	0.789846	1.1838	1.09447
	1000	1.92095	3.48329	3.24871	3.11825	3.64782	3.77635
Mg	Concentration (µM)	+ ADH			- ADH
	1e-05	0.979794	1.04568	0.974522	0.016473	0.045465	0.052054
	10	1.06677	1.00154	1.02196	0.052054	0.041511	0.032945
	40	0.93367	1.02592	1.01142	0.047441	0.080387	0.052054
	100	1.01801	1.01537	0.973204	0.048759	0.052054	0.056666
	200	1.07336	1.09049	1.01801	0.044806	0.035581	0.052712
	400	0.956732	0.775533	0.827586	0.018449	0.04217	0.0481
	600	0.712278	0.739293	0.743246	0.047441	0.03624	0.065232
	1000	0.645069	0.683286	0.691852	0.056666	0.0481	0.061278
EDTA	Concentration (µM)	+ ADH			- ADH
	1e-05	0.940851	1.02447	1.03468	0.040213	0.049787	0.035106
	10	0.897447	0.86234	0.859149	0.042128	0.033191	0.046596
	40	0.801702	0.84	0.790851	0.050426	0.037021	0.047234
	100	0.774894	0.767234	0.752553	0.024255	0.016596	0.001915
	200	0.748085	0.760851	0.789574	0.019787	0.018511	0.029362
	400	0.748723	0.610851	0.582128	0.045319	0.05617	0.042128
	600	0.57	0.584681	0.545745	0.067021	0.084894	0.001277
	1000	0.610851	0.647234	0.651702	0.048511	0.028723	0.09

## Sheet: TEVcleavage
[MeOH], mM	rate uncleaved Adh1	rate TEV-cleaved Adh1
0	3.966	4.023
5	8.997	7.231
10	12.106	9.1058
50	28.122	25.7774
100	37.54	41.7802
200	58.382	60.489
500	90.506	81.2834
1000	110.73	90.4948
1500	105.392	88.5687
2000	103.873	93.3174
3000	101.039	101.483
4940	100.436	89.6434
